# Supplementary material for: Risk Factor Analysis of CRE Infections at Different Anatomical Sites in ICU Patients
Source: Antibiotics (Basel). 2025 Sep 1;14(9):884. doi: 10.3390/antibiotics14090884 (PMC12466705; doi:10.3390/antibiotics14090884)
Supplement: Supplementary file 1 [file antibiotics-14-00884-s001.zip › Table S1.xlsx]

## Sheet: Sheet1
Table S1. Clinical data and inflammatory biomarkers in CRE-infected patients at different anatomical sites.
	RTI (n=68)	UTI (n=20)	BSI (n=26)	p (RTI vs UTI)	p (RTI vs BSI)	p (UTI vs BSI)
Colonization	30 (44.12)	15 (78.95)	19 (73.08)	0.007	0.012	0.651
Diabetes	14 (20.59)	4 (21.05)	9 (34.62)	0.965	0.157	0.321
Hypertension	33 (48.53)	7 (36.84)	14 (53.85)	0.366	0.645	0.259
Cardiopathy	8 (11.76)	4 (21.05)	6 (23.08)	0.299	0.168	0.872
Hypoproteinemia	33 (48.53)	11 (57.89)	14 (53.85)	0.47	0.645	0.787
Serosal cavity effusion	29 (42.65)	6 (31.58)	10 (38.46)	0.384	0.713	0.634
Septic shock	17 (25.00)	5 (26.32)	13 (50.00)	0.907	0.02	0.109
Hepatic insufficiency	15 (22.06)	3 (15.79)	8 (30.77)	0.551	0.38	0.248
Renal insufficiency	23 (33.82)	8 (42.11)	15 (57.69)	0.505	0.035	0.302
Solid organ malignancy	7 (10.29)	2 (10.53)	4 (15.38)	0.977	0.492	0.636
Hematological malignancy	2 (2.94)	1 (5.26)	1 (3.85)	0.329	0.475	0.82
Maintenance immunosuppressive regimen	2 (2.94)	1 (5.26)	3 (11.54)	0.624	0.097	0.465
Ventilator therapy	58 (85.29)	12 (63.16)	22 (84.62)	0.031	0.934	0.098
Mechanical ventilation	68 (100.00)	17 (89.47)	25 (96.15)	0.007	0.104	0.375
Tracheal intubation	67 (98.53)	17 (89.47)	22 (84.62)	0.056	0.007	0.636
Central venous catheter	68 (100.00)	18 (94.74)	26 (100.00)	0.057	0.889	0.237
Drainage tube	61 (89.71)	16 (84.21)	24 (92.31)	0.507	0.701	0.393
Urinary catheter	67 (98.53)	17 (89.47)	25 (96.15)	0.056	0.405	0.375
Surgery	25 (36.76)	6 (31.58)	9 (34.62)	0.676	0.846	0.831
Trauma	20 (29.41)	6 (31.58)	3 (11.54)	0.855	0.071	0.097
Gastrointestinal injury	13 (19.12)	2 (10.53)	12 (46.15)	0.381	0.008	0.011
Cephalosporin antibiotics	15 (22.06)	4 (21.05)	3 (11.54)	0.925	0.246	0.384
Ceftazidime-avibactam	4 (5.88)	1 (5.26)	1 (3.85)	0.918	0.694	0.82
Quinolone antibiotics	23 (33.82)	5 (26.32)	4 (15.38)	0.536	0.077	0.365
Aminoglycoside antibiotics	2 (2.94)	2 (10.53)	0 (0.00)	0.163	0.377	0.091
Carbapenem antibiotics	29 (42.65)	4 (21.05)	11 (42.31)	0.086	0.976	0.135
Tigecycline	10 (14.71)	6 (31.58)	8 (30.77)	0.093	0.077	0.954
Polymyxin B	2 (2.94)	3 (15.79)	3 (11.54)	0.033	0.097	0.679
Linezolid	11 (16.18)	3 (15.79)	2 (7.69)	0.968	0.286	0.393
Glycopeptide antibiotics	9 (13.24)	2 (10.53)	4 (15.38)	0.753	0.787	0.636
Antifungal antibiotics	11 (16.18)	4 (21.05)	5 (19.23)	0.619	0.724	0.88
PCT	1.63 (0.48-4.55)	1.59 (0.21-23.42)	19.66 (3.72-67.38)	0.773	<0.001	0.003
hsCRP	137.80 (77.40-235.10)	44.05 (9.33-123.50)	231.95 (147.30-274.00)	0.629	0.157	0.485
WBC count	11.53 (8.90-16.61)	12.44 (8.11-15.69)	13.44 (8.15-26.19)	0.853	0.346	0.462
Neutrophils (%)	19.24 (10.25-83.08)	11.03 (7.10-12.89)	27.04 (8.05-88.10)	0.126	0.886	0.275
RTI, respiratory tract infection; UTI, urinary tract infection; BSI, bloodstream infection; CRE, carbapenem-resistant enterobacteriaceae; PCT, procalcitonin; hsCRP, hypersensitive C-reactive protein; WBC, white blood cell. Data are presented as number (percentage) or medians (25th - 75th centiles).
