# Supplementary material for: Risk Factor Analysis of CRE Infections at Different Anatomical Sites in ICU Patients
Source: Antibiotics (Basel). 2025 Sep 1;14(9):884. doi: 10.3390/antibiotics14090884 (PMC12466705; doi:10.3390/antibiotics14090884)
Supplement: Supplementary file 1 [file antibiotics-14-00884-s001.zip › Table S2.xlsx]

## Sheet: Sheet1
Table S2. Univariate and Multivariate Analysis of Risk Factors for Mortality in Patients with CRE Infection(with Ln(PCT)).
	Univariate analysis				Multivariate analysis
	OR	95% CI	p		OR	95% CI	p
Solid organ transplantation	3.429	1.037-11.332	0.043
Trauma	0.185	0.041-0.840	0.029
Carbapenem antibiotics	4.198	1.661-10.605	0.002		2.963	1.058-8.295	0.039
Antifungal antibiotics	3.658	1.311-10.204	0.013		3.623	1.061-12.365	0.04
Ln(PCT)	1.334	1.056-1.685	0.016		1.3	1.007-1.679	0.044
CRE, carbapenem-resistant enterobacteriaceae; PCT, procalcitonin; OR, odds ratio; CI, confidence interval
